# Supplementary material for: The Human-Baited Double Net Trap: An Alternative to Human Landing Catches for Collecting Outdoor Biting Mosquitoes in Lao PDR
Source: PLoS One. 2015 Sep 18;10(9):e0138735. doi: 10.1371/journal.pone.0138735 (PMC4575072; doi:10.1371/journal.pone.0138735)
Supplement: S1 Dataset — (XLSX) [file pone.0138735.s001.xlsx]

## Sheet: Experiment 1
Day number	location	LocationA	LocationB	trap	daynight	total female mosquitoes	Anopheles mosquitoes	Aedes mosquitoes	Aedes albopictus mosquitoes	culex mosquitoes
3	2	1	2	3	1	2	0	0	0	0		trap	1	Human-baited Double bednet
3	5	2	1	3	1	6	0	0	0	0			2	CDC light trap
3	1	1	1	2	1	0	0	0	0	0			3	BG sentinel trap
3	8	2	4	2	1	1	0	1	1	0			4	Suna trap
3	4	1	4	1	1	22	0	13	7	0		Day	1	night
3	7	2	3	1	1	32	0	20	15	1			0	day
3	3	1	3	4	1	2	0	0	0	0
3	6	2	2	4	1	0	0	0	0	0
4	4	1	4	3	1	6	0	1	1	1
4	8	2	4	3	1	10	0	4	2	0
4	2	1	2	2	1	0	0	0	0	0
4	5	2	1	2	1	0	0	0	0	0
4	3	1	3	1	1	25	0	9	7	0
4	6	2	2	1	1	20	1	3	1	2
4	1	1	1	4	1	0	0	0	0	0
4	7	2	3	4	1	1	0	1	1	0
5	3	1	3	3	1	7	0	5	2	0
5	7	2	3	3	1	3	0	1	1	0
5	1	1	1	2	1	0	0	0	0	0
5	5	2	1	2	1	0	0	0	0	0
5	4	1	4	1	1	32	2	9	6	4
5	6	2	2	1	1	18	0	8	6	0
5	2	1	2	4	1	2	0	0	0	0
5	8	2	4	4	1	1	0	0	0	1
6	2	1	2	3	1	2	0	0	0	0
6	8	2	4	3	1	4	0	3	1	0
6	4	1	4	2	1	0	0	0	0	0
6	6	2	2	2	1	0	0	0	0	0
6	3	1	3	1	1	27	0	9	3	0
6	7	2	3	1	1	22	2	8	5	1
6	1	1	1	4	1	0	0	0	0	0
6	5	2	1	4	1	1	0	0	0	0
7	4	1	4	3	1	4	0	3	2	0
7	5	2	1	3	1	1	0	1	0	1
7	1	1	1	2	1	0	0	0	0	0
7	7	2	3	2	1	0	0	0	0	0
7	2	1	2	1	1	31	1	11	8	1
7	6	2	2	1	1	28	0	15	9	0
7	3	1	3	4	1	1	0	1	0	0
7	8	2	4	4	1	0	0	0	0	0
15	1	1	1	3	0	0	0	0	0	0
15	8	2	4	3	0	0	0	0	0	0
15	3	1	3	2	0	0	0	0	0	0
15	6	2	2	2	0	6	5	0	0	1
15	4	1	4	1	0	40	27	0	0	13
15	7	2	3	1	0	32	24	1	0	7
15	2	1	2	4	0	0	0	0	0	0
15	5	2	1	4	0	2	0	0	0	1
16	3	1	3	3	0	0	0	0	0	0
16	6	2	2	3	0	0	0	0	0	0
16	2	1	2	2	0	0	0	0	0	0
16	8	2	4	2	0	1	1	0	0	0
16	1	1	1	1	0	2	0	1	0	1
16	5	2	1	1	0	14	10	1	1	2
16	4	1	4	4	0	0	0	0	0	0
16	7	2	3	4	0	0	0	0	0	0
11	4	1	4	3	0	0	0	0	0	0
11	5	2	1	3	0	2	0	0	0	1
11	1	1	1	2	0	0	0	0	0	0
11	7	2	3	2	0	6	6	0	0	0
11	2	1	2	1	0	41	23	1	0	16
11	6	2	2	1	0	21	15	0	0	6
11	3	1	3	4	0	1	0	0	0	1
11	8	2	4	4	0	1	0	0	0	1
17	4	1	4	3	0	0	0	0	0	0
17	5	2	1	3	0	0	0	0	0	0
17	1	1	1	2	0	0	0	0	0	0
17	7	2	3	2	0	0	0	0	0	0
17	2	1	2	1	0	20	14	0	0	6
17	8	2	4	1	0	35	19	0	0	15
17	3	1	3	4	0	0	0	0	0	0
17	6	2	2	4	0	0	0	0	0	0
12	3	1	3	3	0	0	0	0	0	0
12	6	2	2	3	0	0	0	0	0	0
12	2	1	2	2	0	1	0	0	0	1
12	8	2	4	2	0	1	0	0	0	1
12	1	1	1	1	0	5	4	0	0	1
12	5	2	1	1	0	12	2	0	0	9
12	4	1	4	4	0	4	0	0	0	4
12	7	2	3	4	0	0	0	0	0	0
18	2	1	2	3	0	1	0	1	0	0
18	7	2	3	3	0	2	2	0	0	0
18	4	1	4	2	0	0	0	0	0	0
18	5	2	1	2	0	2	2	0	0	0
18	3	1	3	1	0	26	7	0	0	19
18	6	2	2	1	0	14	13	0	0	1
18	1	1	1	4	0	0	0	0	0	0
18	8	2	4	4	0	1	0	1	0	0
13	1	1	1	3	0	1	0	1	1	0
13	7	2	3	3	0	2	0	0	0	0
13	3	1	3	2	0	1	0	0	0	1
13	5	2	1	2	0	8	6	0	0	0
13	4	1	4	1	0	36	13	5	0	18
13	8	2	4	1	0	21	12	3	0	6
13	2	1	2	4	0	1	0	0	0	1
13	6	2	2	4	0	1	0	0	0	1
14	2	1	2	3	0	1	0	1	0	0
14	8	2	4	3	0	4	0	2	0	2
14	4	1	4	2	0	0	0	0	0	0
14	6	2	2	2	0	4	3	0	0	1
14	3	1	3	1	0	6	2	1	0	3
14	7	2	3	1	0	27	4	15	1	8
14	1	1	1	4	0	1	0	1	0	0
14	5	2	1	4	0	1	0	0	0	1
8	3	1	3	3	1	4	0	0	0	1
8	6	2	2	3	1	4	0	2	2	0
8	2	1	2	2	1	1	0	1	0	0
8	8	2	4	2	1	0	0	0	0	0
8	1	1	1	1	1	17	0	6	4	1
8	5	2	1	1	1	36	1	18	17	1
8	4	1	4	4	1	0	0	0	0	0
8	7	2	3	4	1	0	0	0	0	0
1	3	1	3	3	1	5	0	5	1	0
1	7	2	3	3	1	7	0	5	2	1
1	4	1	4	2	1	0	0	0	0	0
1	6	2	2	2	1	1	0	0	0	0
1	1	1	1	1	1	40	2	30	13	0
1	8	2	4	1	1	36	1	16	7	0
1	2	1	2	4	1	1	0	0	0	1
1	5	2	1	4	1	4	0	1	1	2
9	1	1	1	3	1	0	0	0	0	0
9	7	2	3	3	1	3	0	1	0	0
9	3	1	3	2	1	0	0	0	0	0
9	5	2	1	2	1	0	0	0	0	0
9	2	1	2	1	1	20	0	11	5	1
9	8	2	4	1	1	17	1	12	7	1
9	4	1	4	4	1	0	0	0	0	0
9	6	2	2	4	1	0	0	0	0	0
2	1	1	1	3	1	6	0	4	2	0
2	6	2	2	3	1	4	0	4	1	0
2	3	1	3	2	1	0	0	0	0	0
2	7	2	3	2	1	0	0	0	0	0
2	2	1	2	1	1	63	5	17	14	0
2	5	2	1	1	1	54	6	25	4	0
2	4	1	4	4	1	2	0	2	1	0
2	8	2	4	4	1	1	0	0	0	0
19	1	1	1	3	0	0	0	0	0	0
19	6	2	2	3	0	1	0	0	0	1
19	3	1	3	2	0	0	0	0	0	0
19	8	2	4	2	0	1	0	1	0	0
19	4	1	4	1	0	8	6	0	0	1
19	7	2	3	1	0	9	6	0	0	3
19	2	1	2	4	0	0	0	0	0	0
19	5	2	1	4	0	0	0	0	0	0
20	4	1	4	3	0	2	0	1	1	1
20	7	2	3	3	0	1	0	0	0	0
20	2	1	2	2	0	1	0	0	0	0
20	5	2	1	2	0	0	0	0	0	0
20	1	1	1	1	0	16	12	0	0	4
20	6	2	2	1	0	20	7	7	3	6
20	3	1	3	4	0	0	0	0	0	0
20	8	2	4	4	0	0	0	0	0	0
10	2	1	2	3	1	4	0	2	1	0
10	5	2	1	3	1	3	0	2	2	1
10	4	1	4	2	1	0	0	0	0	0
10	6	2	2	2	1	0	0	0	0	0
10	3	1	3	1	1	12	0	11	7	0
10	8	2	4	1	1	21	0	12	9	1
10	1	1	1	4	1	0	0	0	0	0
10	7	2	3	4	1	0	0	0	0	0

## Sheet: Experiment 2
Day number	Location	Trap	DayNight	Total female mosquitoes	Aedes mosquitoes	Culex mosquitoes	Anopheles mosquitoes	Aedes albopictus mosquitoes	Anopheles Vector mosquitoes
1	1	1	2	7	0	4	3	0	0		trap	1	Human landing catches
1	2	2	2	13	2	7	3	1	0			2	Human baited double net collection
1	3	1	2	12	7	3	2	5	0		Day/night	1	day
1	4	2	2	11	2	5	0	0	0			2	night
1	1	1	1	121	77	0	0	59	0
1	2	2	1	11	4	0	0	3	0
1	3	1	1	197	87	0	1	70	0
1	4	2	1	34	6	1	0	4	0
2	1	2	2	19	2	7	10	1	1
2	2	1	2	6	2	3	1	0	0
2	3	2	2	11	6	2	1	2	0
2	4	1	2	29	15	11	2	5	0
2	1	2	1	97	33	1	0	27	0
2	2	1	1	147	69	0	0	45	0
2	3	2	1	240	78	1	0	66	0
2	4	1	1	117	50	0	0	38	0
3	1	1	2	10	2	7	1	0	0
3	2	2	2	12	2	6	3	1	1
3	3	1	2	16	6	8	1	1	0
3	4	2	2	41	19	18	1	3	0
3	1	1	1	92	42	1	1	30	1
3	2	2	1	39	14	0	0	8	0
3	3	1	1	230	118	1	0	73	0
3	4	2	1	71	39	0	0	18	0
4	1	2	2	20	0	16	4	0	0
4	2	1	2	16	2	10	3	1	0
4	3	2	2	7	0	5	1	0	0
4	4	1	2	32	21	6	4	2	3
4	1	2	1	45	6	0	0	5	0
4	2	1	1	80	17	0	0	14	0
4	3	2	1	194	53	0	0	37	0
4	4	1	1	139	44	0	1	28	0
5	1	2	2	15	1	11	3	0	0
5	2	1	2	6	4	1	1	0	0
5	3	2	2	0	0	0	0	0	0
5	4	1	2	8	3	4	0	1	0
5	1	2	1	45	5	0	0	2	0
5	2	1	1	35	17	0	0	15	0
5	3	2	1	41	17	1	0	10	0
5	4	1	1	14	10	0	0	7	0
6	1	2	2	16	0	9	6	0	1
6	2	1	2	6	2	2	2	1	0
6	3	2	2	5	0	4	1	0	0
6	4	1	2	14	4	7	3	1	1
6	1	2	1	113	22	0	0	18	0
6	2	1	1	95	27	0	0	17	0
6	3	2	1	138	50	0	0	31	0
6	4	1	1	281	86	0	0	62	0
7	1	1	2	12	9	3	0	1	0
7	2	2	2	13	2	8	3	0	1
7	3	1	2	17	7	3	6	2	1
7	4	2	2	7	4	2	0	2	0
7	1	1	1	120	44	0	0	29	0
7	2	2	1	92	19	0	0	12	0
7	3	1	1	316	58	0	1	35	0
7	4	2	1	114	21	1	0	13	0
8	1	1	2	11	6	4	0	1	0
8	2	2	2	9	2	2	3	0	0
8	3	1	2	4	1	2	1	0	0
8	4	2	2	11	3	7	0	2	0
8	1	1	1	137	58	0	0	47	0
8	2	2	1	8	8	0	0	8	0
8	3	1	1	260	130	1	0	94	0
8	4	2	1	21	20	0	1	20	0
9	1	1	2	10	2	7	1	0	1
9	2	2	2	26	7	15	1	1	0
9	3	1	2	26	23	3	0	0	0
9	4	2	2	15	2	10	1	1	0
9	1	1	1	58	34	0	1	32	1
9	2	2	1	96	44	0	0	36	0
9	3	1	1	96	41	1	2	27	0
9	4	2	1	93	25	0	0	11	0
10	1	2	2	21	3	15	3	0	0
10	2	1	2	27	8	17	2	1	0
10	3	2	2	9	0	7	2	0	0
10	4	1	2	31	8	20	3	0	2
10	1	2	1	92	24	0	0	15	0
10	2	1	1	110	60	0	0	41	0
10	3	2	1	58	18	1	0	8	0
10	4	1	1	186	80	0	0	53	0
11	1	2	2	39	8	27	2	0	0
11	2	1	2	17	0	11	3	0	0
11	3	2	2	8	3	4	1	2	0
11	4	1	2	15	4	8	3	0	0
11	1	2	1	65	19	0	2	15	2
11	2	1	1	163	97	1	1	55	0
11	3	2	1	46	6	2	0	3	0
11	4	1	1	175	51	2	0	31	0
12	1	1	2	28	8	16	4	0	0
12	2	2	2	11	0	8	2	0	0
12	3	1	2	9	1	4	3	0	2
12	4	2	2	4	2	0	0	2	0
12	1	1	1	136	54	0	1	29	1
12	2	2	1	71	31	1	0	12	0
12	3	1	1	45	23	0	0	16	0
12	4	2	1	106	46	2	0	28	0
13	1	2	2	22	0	17	5	0	0
13	2	1	2	11	0	8	2	0	2
13	3	2	2	19	3	11	5	3	1
13	4	1	2	12	8	1	1	2	0
13	1	2	1	183	41	2	1	31	1
13	2	1	1	146	46	0	1	25	0
13	3	2	1	32	9	0	0	6	0
13	4	1	1	153	69	1	0	20	0
14	1	1	2	24	6	16	2	0	0
14	2	2	2	20	0	16	4	0	0
14	3	1	2	12	2	5	5	0	0
14	4	2	2	11	2	6	2	1	0
14	1	1	1	148	51	2	1	21	1
14	2	2	1	149	40	1	1	13	1
14	3	1	1	92	56	1	0	17	0
14	4	2	1	78	25	0	0	11	0
15	1	1	2	20	3	16	1	0	0
15	2	2	2	34	0	16	18	0	1
15	3	1	2	29	2	19	8	0	0
15	4	2	2	24	6	13	5	1	4
15	1	1	1	154	58	0	0	33	0
15	2	2	1	81	28	0	0	13	0
15	3	1	1	139	53	0	0	21	0
15	4	2	1	105	29	1	0	15	0
16	1	2	2	50	4	28	18	1	1
16	2	1	2	27	6	18	3	0	0
16	3	2	2	35	2	24	6	0	0
16	4	1	2	21	9	8	4	1	0
16	1	2	1	126	46	0	0	16	0
16	2	1	1	127	49	2	0	26	0
16	3	2	1	73	23	3	0	12	0
16	4	1	1	133	61	0	0	28	0
